# Supplementary material for: Pyrazolo[4,3-e]tetrazolo[1,5-b][1,2,4]triazine Sulfonamides as an Important Scaffold for Anticancer Drug Discovery—In Vitro and In Silico Evaluation
Source: Int J Mol Sci. 2023 Jun 30;24(13):10959. doi: 10.3390/ijms241310959 (PMC10342037; doi:10.3390/ijms241310959)
Supplement: Supplementary file 1 [file ijms-24-10959-s001.zip]

Archive with 1 entries (1 files):
- ijms-2483917-supplementary.pdf
